# Supplementary material for: Development of an Autochthonous Microbial Consortium for Enhanced Bioremediation of PAH-Contaminated Soil
Source: Int J Mol Sci. 2021 Dec 15;22(24):13469. doi: 10.3390/ijms222413469 (PMC8708151; doi:10.3390/ijms222413469)
Supplement: Supplementary file 1 [file ijms-22-13469-s001.zip]

Archive with 1 entries (1 files):
- Roszak_et_al_suppl_revised.pdf
